# Supplementary material for: Seroprevalence of the Serological Markers of Transfusion-Transmissible Infections among Volunteer Blood Donors of Kosti Obstetrics and Gynecology Hospital
Source: Medicines (Basel). 2021 Oct 29;8(11):64. doi: 10.3390/medicines8110064 (PMC8619909; doi:10.3390/medicines8110064)
Supplement: Supplementary file 1 [file medicines-08-00064-s001.zip]

Archive with 1 entries (1 files):
- medicines-1340443-supplementary.pdf
